# Supplementary material for: False Identity Detection Using Complex Sentences
Source: Front Psychol. 2018 Mar 6;9:283. doi: 10.3389/fpsyg.2018.00283 (PMC5845552; doi:10.3389/fpsyg.2018.00283)
Supplement: Additional file 1 — ANOVA data. Data Description: the file contains the RT raw data of the 40 training set participants to compute ANOVA using ANOVA R code. (.txt 10 kb) [file DataSheet1.zip]

Archive with 10 entries (9 files):
- Additional files/
- Additional files/Additional file 1.txt
- Additional files/Additional file 2.txt
- Additional files/Additional file 3.pdf
- Additional files/Additional file 4.arff
- Additional files/Additional file 4.xlsx
- Additional files/Additional file 5.arff
- Additional files/Additional file 5.xlsx
- Additional files/Additional file 6.xlsx
- Additional files/Thumbs.db
