# Supplementary material for: False Identity Detection Using Complex Sentences
Source: Front Psychol. 2018 Mar 6;9:283. doi: 10.3389/fpsyg.2018.00283 (PMC5845552; doi:10.3389/fpsyg.2018.00283)
Supplement: Additional file 1 — ANOVA data. Data Description: the file contains the RT raw data of the 40 training set participants to compute ANOVA using ANOVA R code. (.txt 10 kb) [file DataSheet1.zip › Additional files/Additional file 1.txt]

subject_ID	condition	stimulo_type	RT	question_type	required_response
1	truth-teller	RTcontrolYes	1125.8	control	Yes
1	truth-teller	RTcontrolNo	1118.4	control	No
1	truth-teller	RTsimpYes	794	simple	Yes
1	truth-teller	RTsimpNo	937.2	simple	No
1	truth-teller	RTcompYes	1446.3	complex	Yes
1	truth-teller	RTcompNo	1116.1	complex	No
2	liar	RTcontrolYes	1848.9	control	Yes
2	liar	RTcontrolNo	1403.5	control	No
2	liar	RTsimpYes	2357	simple	Yes
2	liar	RTsimpNo	2145.8	simple	No
2	liar	RTcompYes	4425.2	complex	Yes
2	liar	RTcompNo	2911.4	complex	No
3	liar	RTcontrolYes	1672.1	control	Yes
3	liar	RTcontrolNo	1489.6	control	No
3	liar	RTsimpYes	1655.3	simple	Yes
3	liar	RTsimpNo	1785.9	simple	No
3	liar	RTcompYes	2692.2	complex	Yes
3	liar	RTcompNo	2275.9	complex	No
4	liar	RTcontrolYes	1693.8	control	Yes
4	liar	RTcontrolNo	1450.7	control	No
4	liar	RTsimpYes	1635.2	simple	Yes
4	liar	RTsimpNo	1712.8	simple	No
4	liar	RTcompYes	1690.9	complex	Yes
4	liar	RTcompNo	2090.4	complex	No
5	liar	RTcontrolYes	1195.1	control	Yes
5	liar	RTcontrolNo	947.5	control	No
5	liar	RTsimpYes	1071	simple	Yes
5	liar	RTsimpNo	1224	simple	No
5	liar	RTcompYes	1773.5	complex	Yes
5	liar	RTcompNo	1500.6	complex	No
6	truth-teller	RTcontrolYes	1645.8	control	Yes
6	truth-teller	RTcontrolNo	1660.8	control	No
6	truth-teller	RTsimpYes	1686.9	simple	Yes
6	truth-teller	RTsimpNo	1636.2	simple	No
6	truth-teller	RTcompYes	2636.4	complex	Yes
6	truth-teller	RTcompNo	2035	complex	No
7	liar	RTcontrolYes	1979.8	control	Yes
7	liar	RTcontrolNo	1612.8	control	No
7	liar	RTsimpYes	1466.7	simple	Yes
7	liar	RTsimpNo	1945.6	simple	No
7	liar	RTcompYes	2587.1	complex	Yes
7	liar	RTcompNo	2366	complex	No
8	liar	RTcontrolYes	1300.9	control	Yes
8	liar	RTcontrolNo	1346.7	control	No
8	liar	RTsimpYes	1872.2	simple	Yes
8	liar	RTsimpNo	2280.8	simple	No
8	liar	RTcompYes	2736.1	complex	Yes
8	liar	RTcompNo	3823.1	complex	No
9	truth-teller	RTcontrolYes	1270	control	Yes
9	truth-teller	RTcontrolNo	1291.8	control	No
9	truth-teller	RTsimpYes	1291.5	simple	Yes
9	truth-teller	RTsimpNo	1072.8	simple	No
9	truth-teller	RTcompYes	1630.2	complex	Yes
9	truth-teller	RTcompNo	1657.6	complex	No
10	truth-teller	RTcontrolYes	1766	control	Yes
10	truth-teller	RTcontrolNo	1261.9	control	No
10	truth-teller	RTsimpYes	1361.9	simple	Yes
10	truth-teller	RTsimpNo	1141.2	simple	No
10	truth-teller	RTcompYes	2065.2	complex	Yes
10	truth-teller	RTcompNo	1425.9	complex	No
11	liar	RTcontrolYes	1452.2	control	Yes
11	liar	RTcontrolNo	1794.8	control	No
11	liar	RTsimpYes	2056.6	simple	Yes
11	liar	RTsimpNo	2161.3	simple	No
11	liar	RTcompYes	3300.4	complex	Yes
11	liar	RTcompNo	2784.1	complex	No
12	liar	RTcontrolYes	1728.4	control	Yes
12	liar	RTcontrolNo	1742.7	control	No
12	liar	RTsimpYes	2045.7	simple	Yes
12	liar	RTsimpNo	1518.4	simple	No
12	liar	RTcompYes	2154.6	complex	Yes
12	liar	RTcompNo	3235.1	complex	No
13	liar	RTcontrolYes	1564.6	control	Yes
13	liar	RTcontrolNo	1704.8	control	No
13	liar	RTsimpYes	1673.4	simple	Yes
13	liar	RTsimpNo	1421.6	simple	No
13	liar	RTcompYes	2302.5	complex	Yes
13	liar	RTcompNo	2198	complex	No
14	truth-teller	RTcontrolYes	1103.6	control	Yes
14	truth-teller	RTcontrolNo	1157.7	control	No
14	truth-teller	RTsimpYes	943.7	simple	Yes
14	truth-teller	RTsimpNo	1101.4	simple	No
14	truth-teller	RTcompYes	1807.9	complex	Yes
14	truth-teller	RTcompNo	1418.7	complex	No
15	truth-teller	RTcontrolYes	1313.2	control	Yes
15	truth-teller	RTcontrolNo	1075.1	control	No
15	truth-teller	RTsimpYes	952.4	simple	Yes
15	truth-teller	RTsimpNo	1100.2	simple	No
15	truth-teller	RTcompYes	1587.9	complex	Yes
15	truth-teller	RTcompNo	1499.6	complex	No
16	truth-teller	RTcontrolYes	1126.8	control	Yes
16	truth-teller	RTcontrolNo	1152.5	control	No
16	truth-teller	RTsimpYes	1087.9	simple	Yes
16	truth-teller	RTsimpNo	1230.8	simple	No
16	truth-teller	RTcompYes	1875	complex	Yes
16	truth-teller	RTcompNo	1543.3	complex	No
17	liar	RTcontrolYes	1278.5	control	Yes
17	liar	RTcontrolNo	1834.9	control	No
17	liar	RTsimpYes	1967.5	simple	Yes
17	liar	RTsimpNo	2026	simple	No
17	liar	RTcompYes	2566.4	complex	Yes
17	liar	RTcompNo	2927	complex	No
18	truth-teller	RTcontrolYes	1229.9	control	Yes
18	truth-teller	RTcontrolNo	1329.2	control	No
18	truth-teller	RTsimpYes	1317	simple	Yes
18	truth-teller	RTsimpNo	1375.6	simple	No
18	truth-teller	RTcompYes	1737	complex	Yes
18	truth-teller	RTcompNo	1848.8	complex	No
19	liar	RTcontrolYes	2017.5	control	Yes
19	liar	RTcontrolNo	2374.2	control	No
19	liar	RTsimpYes	1694.1	simple	Yes
19	liar	RTsimpNo	1738.7	simple	No
19	liar	RTcompYes	2728.9	complex	Yes
19	liar	RTcompNo	2996.2	complex	No
20	truth-teller	RTcontrolYes	913.3	control	Yes
20	truth-teller	RTcontrolNo	1145	control	No
20	truth-teller	RTsimpYes	791.3	simple	Yes
20	truth-teller	RTsimpNo	841.7	simple	No
20	truth-teller	RTcompYes	1448.9	complex	Yes
20	truth-teller	RTcompNo	1128.3	complex	No
21	truth-teller	RTcontrolYes	898.3	control	Yes
21	truth-teller	RTcontrolNo	929.3	control	No
21	truth-teller	RTsimpYes	839.1	simple	Yes
21	truth-teller	RTsimpNo	890.1	simple	No
21	truth-teller	RTcompYes	1315.1	complex	Yes
21	truth-teller	RTcompNo	1092.9	complex	No
22	liar	RTcontrolYes	1371.2	control	Yes
22	liar	RTcontrolNo	1531.7	control	No
22	liar	RTsimpYes	2158.2	simple	Yes
22	liar	RTsimpNo	1685.6	simple	No
22	liar	RTcompYes	2356.6	complex	Yes
22	liar	RTcompNo	2626.4	complex	No
23	truth-teller	RTcontrolYes	1653.1	control	Yes
23	truth-teller	RTcontrolNo	1983.1	control	No
23	truth-teller	RTsimpYes	2153.8	simple	Yes
23	truth-teller	RTsimpNo	1812.8	simple	No
23	truth-teller	RTcompYes	2482.8	complex	Yes
23	truth-teller	RTcompNo	1924	complex	No
24	liar	RTcontrolYes	1516.5	control	Yes
24	liar	RTcontrolNo	2347.7	control	No
24	liar	RTsimpYes	2155.1	simple	Yes
24	liar	RTsimpNo	2119.3	simple	No
24	liar	RTcompYes	3242.5	complex	Yes
24	liar	RTcompNo	3691.1	complex	No
25	truth-teller	RTcontrolYes	1367.3	control	Yes
25	truth-teller	RTcontrolNo	1304	control	No
25	truth-teller	RTsimpYes	1408.1	simple	Yes
25	truth-teller	RTsimpNo	1556.7	simple	No
25	truth-teller	RTcompYes	2156.9	complex	Yes
25	truth-teller	RTcompNo	1651.1	complex	No
26	liar	RTcontrolYes	1837.9	control	Yes
26	liar	RTcontrolNo	1619.8	control	No
26	liar	RTsimpYes	1839	simple	Yes
26	liar	RTsimpNo	1603	simple	No
26	liar	RTcompYes	4282.3	complex	Yes
26	liar	RTcompNo	2789.8	complex	No
27	truth-teller	RTcontrolYes	1096.5	control	Yes
27	truth-teller	RTcontrolNo	1227.2	control	No
27	truth-teller	RTsimpYes	1064.3	simple	Yes
27	truth-teller	RTsimpNo	1139	simple	No
27	truth-teller	RTcompYes	1726.7	complex	Yes
27	truth-teller	RTcompNo	1335.2	complex	No
28	liar	RTcontrolYes	1530.7	control	Yes
28	liar	RTcontrolNo	1564.1	control	No
28	liar	RTsimpYes	1724.7	simple	Yes
28	liar	RTsimpNo	1677.8	simple	No
28	liar	RTcompYes	2626	complex	Yes
28	liar	RTcompNo	2600.4	complex	No
29	truth-teller	RTcontrolYes	1240.2	control	Yes
29	truth-teller	RTcontrolNo	1286.3	control	No
29	truth-teller	RTsimpYes	1350.2	simple	Yes
29	truth-teller	RTsimpNo	1184.8	simple	No
29	truth-teller	RTcompYes	1733.4	complex	Yes
29	truth-teller	RTcompNo	1736.1	complex	No
30	liar	RTcontrolYes	1147.1	control	Yes
30	liar	RTcontrolNo	1391.4	control	No
30	liar	RTsimpYes	2361.3	simple	Yes
30	liar	RTsimpNo	1825.3	simple	No
30	liar	RTcompYes	2280.3	complex	Yes
30	liar	RTcompNo	2534.2	complex	No
31	truth-teller	RTcontrolYes	1071.6	control	Yes
31	truth-teller	RTcontrolNo	909.3	control	No
31	truth-teller	RTsimpYes	1170	simple	Yes
31	truth-teller	RTsimpNo	1094.1	simple	No
31	truth-teller	RTcompYes	1737.3	complex	Yes
31	truth-teller	RTcompNo	1225	complex	No
32	truth-teller	RTcontrolYes	1090.9	control	Yes
32	truth-teller	RTcontrolNo	1183.6	control	No
32	truth-teller	RTsimpYes	945.2	simple	Yes
32	truth-teller	RTsimpNo	1079.2	simple	No
32	truth-teller	RTcompYes	1480.8	complex	Yes
32	truth-teller	RTcompNo	1337.7	complex	No
33	liar	RTcontrolYes	1389.2	control	Yes
33	liar	RTcontrolNo	1385.8	control	No
33	liar	RTsimpYes	1708.4	simple	Yes
33	liar	RTsimpNo	1680.1	simple	No
33	liar	RTcompYes	2283.1	complex	Yes
33	liar	RTcompNo	2143.5	complex	No
34	liar	RTcontrolYes	923.9	control	Yes
34	liar	RTcontrolNo	968.3	control	No
34	liar	RTsimpYes	1456.1	simple	Yes
34	liar	RTsimpNo	1565.9	simple	No
34	liar	RTcompYes	2566	complex	Yes
34	liar	RTcompNo	1912.5	complex	No
35	truth-teller	RTcontrolYes	1263.6	control	Yes
35	truth-teller	RTcontrolNo	1068.1	control	No
35	truth-teller	RTsimpYes	1153.7	simple	Yes
35	truth-teller	RTsimpNo	1161.5	simple	No
35	truth-teller	RTcompYes	2244.9	complex	Yes
35	truth-teller	RTcompNo	1740.1	complex	No
36	truth-teller	RTcontrolYes	1448.9	control	Yes
36	truth-teller	RTcontrolNo	1235.7	control	No
36	truth-teller	RTsimpYes	992.8	simple	Yes
36	truth-teller	RTsimpNo	1407.1	simple	No
36	truth-teller	RTcompYes	1414.8	complex	Yes
36	truth-teller	RTcompNo	1530.7	complex	No
37	liar	RTcontrolYes	1096.5	control	Yes
37	liar	RTcontrolNo	1486.5	control	No
37	liar	RTsimpYes	1472.8	simple	Yes
37	liar	RTsimpNo	1285.7	simple	No
37	liar	RTcompYes	1937.7	complex	Yes
37	liar	RTcompNo	1962.3	complex	No
38	liar	RTcontrolYes	1285.7	control	Yes
38	liar	RTcontrolNo	1419	control	No
38	liar	RTsimpYes	1563.2	simple	Yes
38	liar	RTsimpNo	1564.6	simple	No
38	liar	RTcompYes	2361.6	complex	Yes
38	liar	RTcompNo	2559.7	complex	No
39	truth-teller	RTcontrolYes	1197.9	control	Yes
39	truth-teller	RTcontrolNo	1157.9	control	No
39	truth-teller	RTsimpYes	1125.9	simple	Yes
39	truth-teller	RTsimpNo	1270	simple	No
39	truth-teller	RTcompYes	1735.5	complex	Yes
39	truth-teller	RTcompNo	1270.8	complex	No
40	truth-teller	RTcontrolYes	1848.4	control	Yes
40	truth-teller	RTcontrolNo	1554.2	control	No
40	truth-teller	RTsimpYes	1600.6	simple	Yes
40	truth-teller	RTsimpNo	1728.4	simple	No
40	truth-teller	RTcompYes	2595.1	complex	Yes
40	truth-teller	RTcompNo	1918.1	complex	No
