# Supplementary material for: False Identity Detection Using Complex Sentences
Source: Front Psychol. 2018 Mar 6;9:283. doi: 10.3389/fpsyg.2018.00283 (PMC5845552; doi:10.3389/fpsyg.2018.00283)
Supplement: Additional file 1 — ANOVA data. Data Description: the file contains the RT raw data of the 40 training set participants to compute ANOVA using ANOVA R code. (.txt 10 kb) [file DataSheet1.zip › Additional files/Additional file 2.txt]

##	Legend:
##		RT = Reaction Time (predictor)
##		subject_ID = subject's identification number
##		condition = outcome variable (liar vs truth-teller)
##		question_type = type of questions (control vs simple vs complex)
##		required_response = response required by the question (yes vs no)

##ANOVA code

setwd("")

data<-read.delim(file.choose("Additional file 1"),header=T)

library(ez)

RTModel<- ezANOVA(data = data, dv = .(RT), wid = .(subject_ID), between = .(condition), within = .(question_type, required_response), type = 3, detailed = TRUE)

RTModel
