# Supplementary material for: False Identity Detection Using Complex Sentences
Source: Front Psychol. 2018 Mar 6;9:283. doi: 10.3389/fpsyg.2018.00283 (PMC5845552; doi:10.3389/fpsyg.2018.00283)
Supplement: Additional file 1 — ANOVA data. Data Description: the file contains the RT raw data of the 40 training set participants to compute ANOVA using ANOVA R code. (.txt 10 kb) [file DataSheet1.zip › Additional files/Additional file 4.arff]

@relation 'Additional file 3-weka.filters.unsupervised.attribute.Remove-R1'

@attribute 'Total RT' numeric
@attribute 'Total Yes RT' numeric
@attribute 'Total No RT ' numeric
@attribute 'Control Tot RT ' numeric
@attribute 'Control Yes RT ' numeric
@attribute 'Control No RT ' numeric
@attribute 'Simple Tot RT ' numeric
@attribute 'Simple Yes RT ' numeric
@attribute 'Simple No RT ' numeric
@attribute 'Complex Tot RT ' numeric
@attribute 'Complex Yes RT ' numeric
@attribute 'Complex No RT ' numeric
@attribute 'Mean Total errors' numeric
@attribute 'Mean Control Tot errors' numeric
@attribute 'Mean Simple Tot errors' numeric
@attribute 'Mean Complex Tot errors' numeric
@attribute 'Raw Total errors' numeric
@attribute 'Raw Control Tot errors' numeric
@attribute 'Raw Simple Tot errors' numeric
@attribute 'Raw Complex Tot errors' numeric
@attribute 'IES Control' numeric
@attribute 'IES Simple' numeric
@attribute 'IES Complex' numeric
@attribute Condition {truth-teller,liar}

@data
1089.633333,1122.033333,1057.233333,1122.1,1125.8,1118.4,865.6,794,937.2,1281.2,1446.3,1116.1,0.016667,0,0,0.05,1,0,0,1,1122.1,865.6,1348.631579,truth-teller
2515.3,2877.033333,2153.566667,1626.2,1848.9,1403.5,2251.4,2357,2145.8,3668.3,4425.2,2911.4,0.133333,0,0.1,0.3,8,0,2,6,1626.2,2501.555556,5240.428571,liar
1928.5,2006.533333,1850.466667,1580.85,1672.1,1489.6,1720.6,1655.3,1785.9,2484.05,2692.2,2275.9,0.216667,0,0.2,0.45,13,0,4,9,1580.85,2150.75,4516.454545,liar
1712.3,1673.3,1751.3,1572.25,1693.8,1450.7,1674,1635.2,1712.8,1890.65,1690.9,2090.4,0.133333,0.05,0.15,0.2,8,1,3,4,1655,1969.411765,2363.3125,liar
1285.283333,1346.533333,1224.033333,1071.3,1195.1,947.5,1147.5,1071,1224,1637.05,1773.5,1500.6,0,0,0,0,0,0,0,0,1071.3,1147.5,1637.05,liar
1883.516667,1989.7,1777.333333,1653.3,1645.8,1660.8,1661.55,1686.9,1636.2,2335.7,2636.4,2035,0,0,0,0,0,0,0,0,1653.3,1661.55,2335.7,truth-teller
1993,2011.2,1974.8,1796.3,1979.8,1612.8,1706.15,1466.7,1945.6,2476.55,2587.1,2366,0.066667,0,0.1,0.1,4,0,2,2,1796.3,1895.722222,2751.722222,liar
2226.633333,1969.733333,2483.533333,1323.8,1300.9,1346.7,2076.5,1872.2,2280.8,3279.6,2736.1,3823.1,0.05,0,0.1,0.05,3,0,2,1,1323.8,2307.222222,3452.210526,liar
1368.983333,1397.233333,1340.733333,1280.9,1270,1291.8,1182.15,1291.5,1072.8,1643.9,1630.2,1657.6,0.033333,0.1,0,0,2,2,0,0,1423.222222,1182.15,1643.9,truth-teller
1503.683333,1731.033333,1276.333333,1513.95,1766,1261.9,1251.55,1361.9,1141.2,1745.55,2065.2,1425.9,0,0,0,0,0,0,0,0,1513.95,1251.55,1745.55,truth-teller
2258.233333,2269.733333,2246.733333,1623.5,1452.2,1794.8,2108.95,2056.6,2161.3,3042.25,3300.4,2784.1,0.05,0,0.1,0.05,3,0,2,1,1623.5,2343.277778,3202.368421,liar
2070.816667,1976.233333,2165.4,1735.55,1728.4,1742.7,1782.05,2045.7,1518.4,2694.85,2154.6,3235.1,0.266667,0,0.25,0.55,16,0,5,11,1735.55,2376.066667,5988.555556,liar
1810.816667,1846.833333,1774.8,1634.7,1564.6,1704.8,1547.5,1673.4,1421.6,2250.25,2302.5,2198,0.033333,0,0.05,0.05,2,0,1,1,1634.7,1628.947368,2368.684211,liar
1255.5,1285.066667,1225.933333,1130.65,1103.6,1157.7,1022.55,943.7,1101.4,1613.3,1807.9,1418.7,0.016667,0.05,0,0,1,1,0,0,1190.157895,1022.55,1613.3,truth-teller
1254.733333,1284.5,1224.966667,1194.15,1313.2,1075.1,1026.3,952.4,1100.2,1543.75,1587.9,1499.6,0.016667,0,0,0.05,1,0,0,1,1194.15,1026.3,1625,truth-teller
1336.05,1363.233333,1308.866667,1139.65,1126.8,1152.5,1159.35,1087.9,1230.8,1709.15,1875,1543.3,0.016667,0,0.05,0,1,0,1,0,1139.65,1220.368421,1709.15,truth-teller
2100.05,1937.466667,2262.633333,1556.7,1278.5,1834.9,1996.75,1967.5,2026,2746.7,2566.4,2927,0.066667,0.05,0.1,0.05,4,1,2,1,1638.631579,2218.611111,2891.263158,liar
1472.916667,1427.966667,1517.866667,1279.55,1229.9,1329.2,1346.3,1317,1375.6,1792.9,1737,1848.8,0.016667,0,0,0.05,1,0,0,1,1279.55,1346.3,1887.263158,truth-teller
2258.266667,2146.833333,2369.7,2195.85,2017.5,2374.2,1716.4,1694.1,1738.7,2862.55,2728.9,2996.2,0.05,0.05,0.05,0.05,3,1,1,1,2311.421053,1806.736842,3013.210526,liar
1044.75,1051.166667,1038.333333,1029.15,913.3,1145,816.5,791.3,841.7,1288.6,1448.9,1128.3,0.016667,0,0,0.05,1,0,0,1,1029.15,816.5,1356.421053,truth-teller
994.133333,1017.5,970.766667,913.8,898.3,929.3,864.6,839.1,890.1,1204,1315.1,1092.9,0.016667,0,0.05,0,1,0,1,0,913.8,910.105263,1204,truth-teller
1954.95,1962,1947.9,1451.45,1371.2,1531.7,1921.9,2158.2,1685.6,2491.5,2356.6,2626.4,0,0,0,0,0,0,0,0,1451.45,1921.9,2491.5,liar
2001.6,2096.566667,1906.633333,1818.1,1653.1,1983.1,1983.3,2153.8,1812.8,2203.4,2482.8,1924,0,0,0,0,0,0,0,0,1818.1,1983.3,2203.4,truth-teller
2512.033333,2304.7,2719.366667,1932.1,1516.5,2347.7,2137.2,2155.1,2119.3,3466.8,3242.5,3691.1,0.016667,0,0,0.05,1,0,0,1,1932.1,2137.2,3649.263158,liar
1574.016667,1644.1,1503.933333,1335.65,1367.3,1304,1482.4,1408.1,1556.7,1904,2156.9,1651.1,0.05,0,0,0.15,3,0,0,3,1335.65,1482.4,2240,truth-teller
2328.633333,2653.066667,2004.2,1728.85,1837.9,1619.8,1721,1839,1603,3536.05,4282.3,2789.8,0.05,0,0.05,0.1,3,0,1,2,1728.85,1811.578947,3928.944444,liar
1264.816667,1295.833333,1233.8,1161.85,1096.5,1227.2,1101.65,1064.3,1139,1530.95,1726.7,1335.2,0,0,0,0,0,0,0,0,1161.85,1101.65,1530.95,truth-teller
1953.95,1960.466667,1947.433333,1547.4,1530.7,1564.1,1701.25,1724.7,1677.8,2613.2,2626,2600.4,0.066667,0,0.05,0.15,4,0,1,3,1547.4,1790.789474,3074.352941,liar
1421.833333,1441.266667,1402.4,1263.25,1240.2,1286.3,1267.5,1350.2,1184.8,1734.75,1733.4,1736.1,0.016667,0,0.05,0,1,0,1,0,1263.25,1334.210526,1734.75,truth-teller
1923.266667,1929.566667,1916.966667,1269.25,1147.1,1391.4,2093.3,2361.3,1825.3,2407.25,2280.3,2534.2,0.15,0.05,0.25,0.15,9,1,5,3,1336.052632,2791.066667,2832.058824,liar
1201.216667,1326.3,1076.133333,990.45,1071.6,909.3,1132.05,1170,1094.1,1481.15,1737.3,1225,0.016667,0,0,0.05,1,0,0,1,990.45,1132.05,1559.105263,truth-teller
1186.233333,1172.3,1200.166667,1137.25,1090.9,1183.6,1012.2,945.2,1079.2,1409.25,1480.8,1337.7,0,0,0,0,0,0,0,0,1137.25,1012.2,1409.25,truth-teller
1765.016667,1793.566667,1736.466667,1387.5,1389.2,1385.8,1694.25,1708.4,1680.1,2213.3,2283.1,2143.5,0.033333,0,0.1,0,2,0,2,0,1387.5,1882.5,2213.3,liar
1565.45,1648.666667,1482.233333,946.1,923.9,968.3,1511,1456.1,1565.9,2239.25,2566,1912.5,0.05,0,0.15,0,3,0,3,0,946.1,1777.647059,2239.25,liar
1438.65,1554.066667,1323.233333,1165.85,1263.6,1068.1,1157.6,1153.7,1161.5,1992.5,2244.9,1740.1,0,0,0,0,0,0,0,0,1165.85,1157.6,1992.5,truth-teller
1338.333333,1285.5,1391.166667,1342.3,1448.9,1235.7,1199.95,992.8,1407.1,1472.75,1414.8,1530.7,0.033333,0.05,0,0.05,2,1,0,1,1412.947368,1199.95,1550.263158,truth-teller
1540.25,1502.333333,1578.166667,1291.5,1096.5,1486.5,1379.25,1472.8,1285.7,1950,1937.7,1962.3,0.033333,0.05,0.05,0,2,1,1,0,1359.473684,1451.842105,1950,liar
1792.3,1572.939759,1847.766667,1352.35,1285.7,1419,1563.9,1563.2,1564.6,2460.65,2361.6,2559.7,0.1,0,0.15,0.15,6,0,3,3,1352.35,1839.882353,2894.882353,liar
1293,1353.1,1232.9,1177.9,1197.9,1157.9,1197.95,1125.9,1270,1503.15,1735.5,1270.8,0,0,0,0,0,0,0,0,1177.9,1197.95,1503.15,truth-teller
1874.133333,2014.7,1733.566667,1701.3,1848.4,1554.2,1664.5,1600.6,1728.4,2256.6,2595.1,1918.1,0.016667,0,0,0.05,1,0,0,1,1701.3,1664.5,2375.368421,truth-teller
