# Supplementary material for: False Identity Detection Using Complex Sentences
Source: Front Psychol. 2018 Mar 6;9:283. doi: 10.3389/fpsyg.2018.00283 (PMC5845552; doi:10.3389/fpsyg.2018.00283)
Supplement: Additional file 1 — ANOVA data. Data Description: the file contains the RT raw data of the 40 training set participants to compute ANOVA using ANOVA R code. (.txt 10 kb) [file DataSheet1.zip › Additional files/Additional file 4.xlsx]

## Sheet: Foglio2
Subject ID	Total RT	Total Yes RT	Total No RT	Control Tot RT	Control Yes RT	Control No RT	Simple Tot RT	Simple Yes RT	Simple No RT	Complex Tot RT	Complex Yes RT	Complex No RT	Mean Total errors	Mean Control Tot errors	Mean Simple Tot errors	Mean Complex Tot errors	Raw Total errors	Raw Control Tot errors	Raw Simple Tot errors	Raw Complex Tot errors	IES Control	IES Simple	IES Complex	Condition
1	1089.63	1122.03	1057.23	1122.1	1125.8	1118.4	865.6	794	937.2	1281.2	1446.3	1116.1	0.0166667	0	0	0.05	1	0	0	1	1122.1	865.6	1348.63	truth-teller
2	2515.3	2877.03	2153.57	1626.2	1848.9	1403.5	2251.4	2357	2145.8	3668.3	4425.2	2911.4	0.133333	0	0.1	0.3	8	0	2	6	1626.2	2501.56	5240.43	liar
3	1928.5	2006.53	1850.47	1580.85	1672.1	1489.6	1720.6	1655.3	1785.9	2484.05	2692.2	2275.9	0.216667	0	0.2	0.45	13	0	4	9	1580.85	2150.75	4516.45	liar
4	1712.3	1673.3	1751.3	1572.25	1693.8	1450.7	1674	1635.2	1712.8	1890.65	1690.9	2090.4	0.133333	0.05	0.15	0.2	8	1	3	4	1655	1969.41	2363.31	liar
5	1285.28	1346.53	1224.03	1071.3	1195.1	947.5	1147.5	1071	1224	1637.05	1773.5	1500.6	0	0	0	0	0	0	0	0	1071.3	1147.5	1637.05	liar
6	1883.52	1989.7	1777.33	1653.3	1645.8	1660.8	1661.55	1686.9	1636.2	2335.7	2636.4	2035	0	0	0	0	0	0	0	0	1653.3	1661.55	2335.7	truth-teller
7	1993	2011.2	1974.8	1796.3	1979.8	1612.8	1706.15	1466.7	1945.6	2476.55	2587.1	2366	0.0666667	0	0.1	0.1	4	0	2	2	1796.3	1895.72	2751.72	liar
8	2226.63	1969.73	2483.53	1323.8	1300.9	1346.7	2076.5	1872.2	2280.8	3279.6	2736.1	3823.1	0.05	0	0.1	0.05	3	0	2	1	1323.8	2307.22	3452.21	liar
9	1368.98	1397.23	1340.73	1280.9	1270	1291.8	1182.15	1291.5	1072.8	1643.9	1630.2	1657.6	0.0333333	0.1	0	0	2	2	0	0	1423.22	1182.15	1643.9	truth-teller
10	1503.68	1731.03	1276.33	1513.95	1766	1261.9	1251.55	1361.9	1141.2	1745.55	2065.2	1425.9	0	0	0	0	0	0	0	0	1513.95	1251.55	1745.55	truth-teller
11	2258.23	2269.73	2246.73	1623.5	1452.2	1794.8	2108.95	2056.6	2161.3	3042.25	3300.4	2784.1	0.05	0	0.1	0.05	3	0	2	1	1623.5	2343.28	3202.37	liar
12	2070.82	1976.23	2165.4	1735.55	1728.4	1742.7	1782.05	2045.7	1518.4	2694.85	2154.6	3235.1	0.266667	0	0.25	0.55	16	0	5	11	1735.55	2376.07	5988.56	liar
13	1810.82	1846.83	1774.8	1634.7	1564.6	1704.8	1547.5	1673.4	1421.6	2250.25	2302.5	2198	0.0333333	0	0.05	0.05	2	0	1	1	1634.7	1628.95	2368.68	liar
14	1255.5	1285.07	1225.93	1130.65	1103.6	1157.7	1022.55	943.7	1101.4	1613.3	1807.9	1418.7	0.0166667	0.05	0	0	1	1	0	0	1190.16	1022.55	1613.3	truth-teller
15	1254.73	1284.5	1224.97	1194.15	1313.2	1075.1	1026.3	952.4	1100.2	1543.75	1587.9	1499.6	0.0166667	0	0	0.05	1	0	0	1	1194.15	1026.3	1625	truth-teller
16	1336.05	1363.23	1308.87	1139.65	1126.8	1152.5	1159.35	1087.9	1230.8	1709.15	1875	1543.3	0.0166667	0	0.05	0	1	0	1	0	1139.65	1220.37	1709.15	truth-teller
17	2100.05	1937.47	2262.63	1556.7	1278.5	1834.9	1996.75	1967.5	2026	2746.7	2566.4	2927	0.0666667	0.05	0.1	0.05	4	1	2	1	1638.63	2218.61	2891.26	liar
18	1472.92	1427.97	1517.87	1279.55	1229.9	1329.2	1346.3	1317	1375.6	1792.9	1737	1848.8	0.0166667	0	0	0.05	1	0	0	1	1279.55	1346.3	1887.26	truth-teller
19	2258.27	2146.83	2369.7	2195.85	2017.5	2374.2	1716.4	1694.1	1738.7	2862.55	2728.9	2996.2	0.05	0.05	0.05	0.05	3	1	1	1	2311.42	1806.74	3013.21	liar
20	1044.75	1051.17	1038.33	1029.15	913.3	1145	816.5	791.3	841.7	1288.6	1448.9	1128.3	0.0166667	0	0	0.05	1	0	0	1	1029.15	816.5	1356.42	truth-teller
21	994.133	1017.5	970.767	913.8	898.3	929.3	864.6	839.1	890.1	1204	1315.1	1092.9	0.0166667	0	0.05	0	1	0	1	0	913.8	910.105	1204	truth-teller
22	1954.95	1962	1947.9	1451.45	1371.2	1531.7	1921.9	2158.2	1685.6	2491.5	2356.6	2626.4	0	0	0	0	0	0	0	0	1451.45	1921.9	2491.5	liar
23	2001.6	2096.57	1906.63	1818.1	1653.1	1983.1	1983.3	2153.8	1812.8	2203.4	2482.8	1924	0	0	0	0	0	0	0	0	1818.1	1983.3	2203.4	truth-teller
24	2512.03	2304.7	2719.37	1932.1	1516.5	2347.7	2137.2	2155.1	2119.3	3466.8	3242.5	3691.1	0.0166667	0	0	0.05	1	0	0	1	1932.1	2137.2	3649.26	liar
25	1574.02	1644.1	1503.93	1335.65	1367.3	1304	1482.4	1408.1	1556.7	1904	2156.9	1651.1	0.05	0	0	0.15	3	0	0	3	1335.65	1482.4	2240	truth-teller
26	2328.63	2653.07	2004.2	1728.85	1837.9	1619.8	1721	1839	1603	3536.05	4282.3	2789.8	0.05	0	0.05	0.1	3	0	1	2	1728.85	1811.58	3928.94	liar
27	1264.82	1295.83	1233.8	1161.85	1096.5	1227.2	1101.65	1064.3	1139	1530.95	1726.7	1335.2	0	0	0	0	0	0	0	0	1161.85	1101.65	1530.95	truth-teller
28	1953.95	1960.47	1947.43	1547.4	1530.7	1564.1	1701.25	1724.7	1677.8	2613.2	2626	2600.4	0.0666667	0	0.05	0.15	4	0	1	3	1547.4	1790.79	3074.35	liar
29	1421.83	1441.27	1402.4	1263.25	1240.2	1286.3	1267.5	1350.2	1184.8	1734.75	1733.4	1736.1	0.0166667	0	0.05	0	1	0	1	0	1263.25	1334.21	1734.75	truth-teller
30	1923.27	1929.57	1916.97	1269.25	1147.1	1391.4	2093.3	2361.3	1825.3	2407.25	2280.3	2534.2	0.15	0.05	0.25	0.15	9	1	5	3	1336.05	2791.07	2832.06	liar
31	1201.22	1326.3	1076.13	990.45	1071.6	909.3	1132.05	1170	1094.1	1481.15	1737.3	1225	0.0166667	0	0	0.05	1	0	0	1	990.45	1132.05	1559.11	truth-teller
32	1186.23	1172.3	1200.17	1137.25	1090.9	1183.6	1012.2	945.2	1079.2	1409.25	1480.8	1337.7	0	0	0	0	0	0	0	0	1137.25	1012.2	1409.25	truth-teller
33	1765.02	1793.57	1736.47	1387.5	1389.2	1385.8	1694.25	1708.4	1680.1	2213.3	2283.1	2143.5	0.0333333	0	0.1	0	2	0	2	0	1387.5	1882.5	2213.3	liar
34	1565.45	1648.67	1482.23	946.1	923.9	968.3	1511	1456.1	1565.9	2239.25	2566	1912.5	0.05	0	0.15	0	3	0	3	0	946.1	1777.65	2239.25	liar
35	1438.65	1554.07	1323.23	1165.85	1263.6	1068.1	1157.6	1153.7	1161.5	1992.5	2244.9	1740.1	0	0	0	0	0	0	0	0	1165.85	1157.6	1992.5	truth-teller
36	1338.33	1285.5	1391.17	1342.3	1448.9	1235.7	1199.95	992.8	1407.1	1472.75	1414.8	1530.7	0.0333333	0.05	0	0.05	2	1	0	1	1412.95	1199.95	1550.26	truth-teller
37	1540.25	1502.33	1578.17	1291.5	1096.5	1486.5	1379.25	1472.8	1285.7	1950	1937.7	1962.3	0.0333333	0.05	0.05	0	2	1	1	0	1359.47	1451.84	1950	liar
38	1792.3	1572.94	1847.77	1352.35	1285.7	1419	1563.9	1563.2	1564.6	2460.65	2361.6	2559.7	0.1	0	0.15	0.15	6	0	3	3	1352.35	1839.88	2894.88	liar
39	1293	1353.1	1232.9	1177.9	1197.9	1157.9	1197.95	1125.9	1270	1503.15	1735.5	1270.8	0	0	0	0	0	0	0	0	1177.9	1197.95	1503.15	truth-teller
40	1874.13	2014.7	1733.57	1701.3	1848.4	1554.2	1664.5	1600.6	1728.4	2256.6	2595.1	1918.1	0.0166667	0	0	0.05	1	0	0	1	1701.3	1664.5	2375.37	truth-teller
