# Supplementary material for: False Identity Detection Using Complex Sentences
Source: Front Psychol. 2018 Mar 6;9:283. doi: 10.3389/fpsyg.2018.00283 (PMC5845552; doi:10.3389/fpsyg.2018.00283)
Supplement: Additional file 1 — ANOVA data. Data Description: the file contains the RT raw data of the 40 training set participants to compute ANOVA using ANOVA R code. (.txt 10 kb) [file DataSheet1.zip › Additional files/Additional file 5.arff]

@relation 'Additional file 4-weka.filters.unsupervised.attribute.Remove-R1-weka.filters.unsupervised.attribute.Remove-R1-7,9,11,14,16-23'

@attribute 'Simple Yes RT ' numeric
@attribute 'Complex Tot RT ' numeric
@attribute 'Complex No RT ' numeric
@attribute 'Mean Total errors' numeric
@attribute 'Mean Simple Tot errors' numeric
@attribute Condition {truth-teller,liar}

@data
1109.7,1590.85,1509.3,0.016667,0.05,truth-teller
1080.2,1653.55,1722.8,0.016667,0,liar
1773.1,2209.45,2249.3,0.05,0.1,liar
702.5,878.85,883.5,0.016667,0,truth-teller
1449.5,1778.35,1673.9,0.116667,0.05,liar
1743.7,2309.85,2244.1,0.016667,0.05,liar
1762.1,3101.3,2861.8,0.15,0.15,liar
1232.5,1766.1,1499,0.016667,0,truth-teller
1070.6,1488.7,1327.4,0.016667,0.05,truth-teller
919.4,1386.45,1294.4,0.016667,0,truth-teller
