# Supplementary material for: False Identity Detection Using Complex Sentences
Source: Front Psychol. 2018 Mar 6;9:283. doi: 10.3389/fpsyg.2018.00283 (PMC5845552; doi:10.3389/fpsyg.2018.00283)
Supplement: Additional file 1 — ANOVA data. Data Description: the file contains the RT raw data of the 40 training set participants to compute ANOVA using ANOVA R code. (.txt 10 kb) [file DataSheet1.zip › Additional files/Additional file 5.xlsx]

## Sheet: Foglio2
Subject ID	Total RT	Total Yes RT	Total No RT	Control Tot RT	Control Yes RT	Control No RT	Simple Tot RT	Simple Yes RT	Simple No RT	Complex Tot RT	Complex Yes RT	Complex No RT	Mean Total errors	Mean Control Tot errors	Mean Simple Tot errors	Mean Complex Tot errors	Raw Total errors	Raw Control Tot errors	Raw Simple Tot errors	Raw Complex Tot errors	IES Control	IES Simple	IES Complex	Condition
41	1322.88	1412.7	1233.07	1320.2	1456	1184.4	1057.6	1109.7	1005.5	1590.85	1672.4	1509.3	0.016667	0	0.05	0	1.00002	0	1	0	1320.2	1113.26	1590.85	truth-teller
42	1332.1	1332.57	1331.63	1237.65	1333.2	1142.1	1105.1	1080.2	1130	1653.55	1584.3	1722.8	0.016667	0	0	0.05	1.00002	0	0	1	1237.65	1105.1	1740.58	liar
43	1716.67	1772.67	1660.67	1306.7	1375.3	1238.1	1633.85	1773.1	1494.6	2209.45	2169.6	2249.3	0.05	0	0.1	0.05	3	0	2	1	1306.7	1815.39	2325.74	liar
44	764.5	761.7	767.3	704.25	708.4	700.1	710.4	702.5	718.3	878.85	874.2	883.5	0.016667	0	0	0.05	1.00002	0	0	1	704.25	710.4	925.105	truth-teller
45	1583.68	1633.33	1534.03	1506.3	1567.7	1444.9	1466.4	1449.5	1483.3	1778.35	1882.8	1673.9	0.116667	0.1	0.05	0.2	7.00002	2	1	4	1673.67	1543.58	2222.94	liar
46	1800.13	1846.03	1754.23	1337.85	1418.8	1256.9	1752.7	1743.7	1761.7	2309.85	2375.6	2244.1	0.016667	0	0.05	0	1.00002	0	1	0	1337.85	1844.95	2309.85	liar
47	2390.3	2189.8	2590.8	1482.55	1466.5	1498.6	2587.05	1762.1	3412	3101.3	3340.8	2861.8	0.15	0.05	0.15	0.25	9	1	3	5	1560.58	3043.59	4135.07	liar
48	1456.87	1577.9	1335.83	1432.4	1468	1396.8	1172.1	1232.5	1111.7	1766.1	2033.2	1499	0.016667	0	0	0.05	1.00002	0	0	1	1432.4	1172.1	1859.05	truth-teller
49	1183.15	1260.13	1106.17	1049.15	1059.8	1038.5	1011.6	1070.6	952.6	1488.7	1650	1327.4	0.016667	0	0.05	0	1.00002	0	1	0	1049.15	1064.84	1488.7	truth-teller
50	1173.03	1193.93	1152.13	1198.25	1183.9	1212.6	934.4	919.4	949.4	1386.45	1478.5	1294.4	0.016667	0	0	0.05	1.00002	0	0	1	1198.25	934.4	1459.42	truth-teller
