# Supplementary material for: False Identity Detection Using Complex Sentences
Source: Front Psychol. 2018 Mar 6;9:283. doi: 10.3389/fpsyg.2018.00283 (PMC5845552; doi:10.3389/fpsyg.2018.00283)
Supplement: Additional file 1 — ANOVA data. Data Description: the file contains the RT raw data of the 40 training set participants to compute ANOVA using ANOVA R code. (.txt 10 kb) [file DataSheet1.zip › Additional files/Additional file 6.xlsx]

## Sheet: Foglio1
Correlation matrix between the 23 raw predictors and between the predictors and the dependent variable (Condition)
	Total RT	Total Yes RT	Total No RT	Control Tot RT	Control Yes RT	Control No RT	Simple Tot RT	Simple Yes RT	Simple No RT	Complex Tot RT	Complex Yes RT	Complex No RT	Mean Total errors	Mean Control Tot errors	Mean Simple Tot errors	Mean Complex Tot errors	Raw Total errors	Raw Control Tot errors	Raw Simple Tot errors	Raw Complex Tot errors	IES Control	IES Simple	IES Complex	Condition
Total RT	1	0.958549	0.964543	0.827814	0.7058	0.79884	0.948219	0.91225	0.915825	0.970027	0.879024	0.923558	0.435462	-0.0351777	0.428204	0.400449	0.435462	-0.0351777	0.428204	0.400449	0.808882	0.888781	0.821037	-0.708922
Total Yes RT	0.958549	1	0.851056	0.794022	0.754003	0.69844	0.895081	0.880655	0.841558	0.938006	0.944195	0.800021	0.394874	-0.0999768	0.359813	0.39364	0.394874	-0.0999768	0.359813	0.39364	0.766778	0.826876	0.802057	-0.623751
Total No RT	0.964543	0.851056	1	0.80157	0.610518	0.83769	0.928796	0.874781	0.919136	0.925596	0.749724	0.969218	0.434373	0.0348427	0.450372	0.371666	0.434373	0.0348427	0.450372	0.371666	0.792606	0.879498	0.775233	-0.730346
Control Tot RT	0.827814	0.794022	0.80157	1	0.899889	0.92338	0.708846	0.685418	0.680563	0.708324	0.630628	0.685501	0.313434	0.059527	0.192893	0.339637	0.313434	0.059527	0.192893	0.339637	0.992652	0.620863	0.623616	-0.456007
Control Yes RT	0.7058	0.754003	0.610518	0.899889	1	0.66352	0.575218	0.541962	0.569005	0.600483	0.602439	0.514131	0.348252	-0.0288167	0.175568	0.419356	0.348252	-0.0288167	0.175568	0.419356	0.882724	0.509097	0.597907	-0.350553
Control No RT	0.79884	0.69844	0.83769	0.92338	0.66352	1	0.709694	0.698777	0.666645	0.68656	0.551551	0.723417	0.231151	0.127484	0.176366	0.213514	0.231151	0.127484	0.176366	0.213514	0.925884	0.616962	0.543511	-0.473709
Simple Tot RT	0.948219	0.895081	0.928796	0.708846	0.575218	0.709694	1	0.969293	0.957347	0.892482	0.780568	0.877574	0.456133	-0.0025452	0.507834	0.377421	0.456133	-0.0025452	0.507834	0.377421	0.694084	0.960592	0.751578	-0.703721
Simple Yes RT	0.91225	0.880655	0.874781	0.685418	0.541962	0.698777	0.969293	1	0.856897	0.852678	0.748309	0.835912	0.473147	0.0190054	0.51373	0.394902	0.473147	0.0190054	0.51373	0.394902	0.672803	0.942437	0.751164	-0.675889
Simple No RT	0.915825	0.841558	0.919136	0.680563	0.569005	0.666645	0.957347	0.856897	1	0.868983	0.757015	0.857431	0.40023	-0.0276664	0.460922	0.327165	0.40023	-0.0276664	0.460922	0.327165	0.664442	0.906293	0.692889	-0.681017
Complex Tot RT	0.970027	0.938006	0.925596	0.708324	0.600483	0.68656	0.892482	0.852678	0.868983	1	0.928382	0.930167	0.417179	-0.0925967	0.425789	0.386195	0.417179	-0.0925967	0.425789	0.386195	0.684289	0.84188	0.837943	-0.727117
Complex Yes RT	0.879024	0.944195	0.749724	0.630628	0.602439	0.551551	0.780568	0.748309	0.757015	0.928382	1	0.727112	0.289659	-0.191742	0.281737	0.301903	0.289659	-0.191742	0.281737	0.301903	0.595088	0.706074	0.743943	-0.580975
Complex No RT	0.923558	0.800021	0.969218	0.685501	0.514131	0.723417	0.877574	0.835912	0.857431	0.930167	0.727112	1	0.484508	0.0183684	0.508241	0.415174	0.484508	0.0183684	0.508241	0.415174	0.67621	0.857689	0.813004	-0.76927
Mean Total errors	0.435462	0.394874	0.434373	0.313434	0.348252	0.231151	0.456133	0.473147	0.40023	0.417179	0.289659	0.484508	1	0.120403	0.879532	0.94088	1	0.120403	0.879532	0.94088	0.32066	0.648538	0.78557	-0.547229
Mean Control Tot errors	-0.0351777	-0.0999768	0.0348427	0.059527	-0.0288167	0.127484	-0.0025452	0.0190054	-0.0276664	-0.0925967	-0.191742	0.0183684	0.120403	1	0.0874403	-0.0730456	0.120403	1	0.0874403	-0.0730456	0.177925	0.0370956	-0.118945	-0.052778
Mean Simple Tot errors	0.428204	0.359813	0.450372	0.192893	0.175568	0.176366	0.507834	0.51373	0.460922	0.425789	0.281737	0.508241	0.879532	0.0874403	1	0.696947	0.879532	0.0874403	1	0.696947	0.199182	0.720995	0.649878	-0.65914
Mean Complex Tot errors	0.400449	0.39364	0.371666	0.339637	0.419356	0.213514	0.377421	0.394902	0.327165	0.386195	0.301903	0.415174	0.94088	-0.0730456	0.696947	1	0.94088	-0.0730456	0.696947	1	0.322948	0.529097	0.806219	-0.412036
Raw Total errors	0.435462	0.394874	0.434373	0.313434	0.348252	0.231151	0.456133	0.473147	0.40023	0.417179	0.289659	0.484508	1	0.120403	0.879532	0.94088	1	0.120403	0.879532	0.94088	0.32066	0.648538	0.78557	-0.547229
Raw Control Tot errors	-0.0351777	-0.0999768	0.0348427	0.059527	-0.0288167	0.127484	-0.0025452	0.0190054	-0.0276664	-0.0925967	-0.191742	0.0183684	0.120403	1	0.0874403	-0.0730456	0.120403	1	0.0874403	-0.0730456	0.177925	0.0370956	-0.118945	-0.052778
Raw Simple Tot errors	0.428204	0.359813	0.450372	0.192893	0.175568	0.176366	0.507834	0.51373	0.460922	0.425789	0.281737	0.508241	0.879532	0.0874403	1	0.696947	0.879532	0.0874403	1	0.696947	0.199182	0.720995	0.649878	-0.65914
Raw Complex Tot errors	0.400449	0.39364	0.371666	0.339637	0.419356	0.213514	0.377421	0.394902	0.327165	0.386195	0.301903	0.415174	0.94088	-0.0730456	0.696947	1	0.94088	-0.0730456	0.696947	1	0.322948	0.529097	0.806219	-0.412036
IES Control	0.808882	0.766778	0.792606	0.992652	0.882724	0.925884	0.694084	0.672803	0.664442	0.684289	0.595088	0.67621	0.32066	0.177925	0.199182	0.322948	0.32066	0.177925	0.199182	0.322948	1	0.612201	0.596649	-0.455846
IES Simple	0.888781	0.826876	0.879498	0.620863	0.509097	0.616962	0.960592	0.942437	0.906293	0.84188	0.706074	0.857689	0.648538	0.0370956	0.720995	0.529097	0.648538	0.0370956	0.720995	0.529097	0.612201	1	0.807017	-0.756349
IES Complex	0.821037	0.802057	0.775233	0.623616	0.597907	0.543511	0.751578	0.751164	0.692889	0.837943	0.743943	0.813004	0.78557	-0.118945	0.649878	0.806219	0.78557	-0.118945	0.649878	0.806219	0.596649	0.807017	1	-0.664906
Condition	-0.708922	-0.623751	-0.730346	-0.456007	-0.350553	-0.473709	-0.703721	-0.675889	-0.681017	-0.727117	-0.580975	-0.76927	-0.547229	-0.052778	-0.65914	-0.412036	-0.547229	-0.052778	-0.65914	-0.412036	-0.455846	-0.756349	-0.664906	1
Correlation matrix between the 18 normalized predictors and between the normalized predictors and the dependent variable (Condition)
	Total Yes RT/Total RT	Total No RT/Total RT	Control Tot RT/Total RT	Control Yes RT/Total RT	Control No RT/Total RT	Simple Tot RT/Total RT	Simple Yes RT/Total RT	Simple No RT/Total RT	Complex Tot RT/Total RT	Complex Yes RT/Total RT	Complex No RT/Total RT	(Total Yes RT-Total No RT)/Total RT	(Control Yes RT - Control No RT)/Total RT	(Simple Yes RT - Simple No RT)/Total RT	(Complex Yes RT - Complex No RT)/Total RT	Raw Simple Tot errors/Raw Control Tot errors	Raw Complex Tot errors/Raw Control Tot errors	Raw Complex Tot errors/Raw Simple Tot errors	Condition
Total Yes RT/Total RT	1	-0.972214	0.106366	0.381646	-0.257223	-0.139962	0.0256525	-0.262871	-0.0204769	0.66236	-0.717922	0.993462	0.586212	0.187002	0.856095	-0.174525	-0.00453165	0.16023	0.316585
Total No RT/Total RT	-0.972214	1	-0.0784609	-0.369823	0.294217	0.157605	-0.0227801	0.28828	-0.0230462	-0.702603	0.707203	-0.992583	-0.605239	-0.200787	-0.875141	0.116522	-0.0249836	-0.154978	-0.2968
Control Tot RT/Total RT	0.106366	-0.0784609	1	0.864574	0.804057	-0.471092	-0.447717	-0.208802	-0.78536	-0.363991	-0.572394	0.0935027	0.181033	-0.226609	0.116207	-0.522721	-0.213143	0.180583	0.636706
Control Yes RT/Total RT	0.381646	-0.369823	0.864574	1	0.396401	-0.427575	-0.460323	-0.121209	-0.664769	-0.170434	-0.628553	0.378557	0.650719	-0.292173	0.273162	-0.383029	-0.0704981	0.262564	0.59161
Control No RT/Total RT	-0.257223	0.294217	0.804057	0.396401	1	-0.354789	-0.273337	-0.238069	-0.648315	-0.463358	-0.302077	-0.277069	-0.439167	-0.0683238	-0.110889	-0.501821	-0.306001	0.0192666	0.463284
Simple Tot RT/Total RT	-0.139962	0.157605	-0.471092	-0.427575	-0.354789	1	0.794764	0.640203	-0.176067	-0.300873	0.101114	-0.149548	-0.124976	0.231593	-0.252362	0.208286	-0.039204	-0.171296	-0.2176
Simple Yes RT/Total RT	0.0256525	-0.0227801	-0.447717	-0.460323	-0.273337	0.794764	1	0.0425715	-0.0581197	-0.216649	0.156148	0.0244316	-0.224389	0.77448	-0.232282	0.238311	0.0860783	-0.192961	-0.280515
Simple No RT/Total RT	-0.262871	0.28828	-0.208802	-0.121209	-0.238069	0.640203	0.0425715	1	-0.216273	-0.221067	-0.0311929	-0.277106	0.0782882	-0.599054	-0.121421	0.0412329	-0.17349	-0.0377436	-0.00314502
Complex Tot RT/Total RT	-0.0204769	-0.0230462	-0.78536	-0.664769	-0.648315	-0.176067	-0.0581197	-0.216273	1	0.617353	0.567814	0.000605491	-0.11432	0.0903585	0.0474226	0.437168	0.265374	-0.0813112	-0.557834
Complex Yes RT/Total RT	0.66236	-0.702603	-0.363991	-0.170434	-0.463358	-0.300873	-0.216649	-0.221067	0.617353	1	-0.297025	0.686631	0.21645	-0.0336564	0.815077	0.0522832	0.0308767	0.0598122	-0.0156006
Complex No RT/Total RT	-0.717922	0.707203	-0.572394	-0.628553	-0.302077	0.101114	0.156148	-0.0311929	0.567814	-0.297025	1	-0.717729	-0.365245	0.144893	-0.795304	0.475921	0.289799	-0.16128	-0.660769
(Total Yes RT-Total No RT)/Total RT	0.993462	-0.992583	0.0935027	0.378557	-0.277069	-0.149548	0.0244316	-0.277106	0.000605491	0.686631	-0.717729	1	0.599602	0.195036	0.871387	-0.147461	0.00983102	0.158793	0.309156
(Control Yes RT - Control No RT)/Total RT	0.586212	-0.605239	0.181033	0.650719	-0.439167	-0.124976	-0.224389	0.0782882	-0.11432	0.21645	-0.365245	0.599602	1	-0.229403	0.359022	0.0402212	0.184098	0.241003	0.195763
(Simple Yes RT - Simple No RT)/Total RT	0.187002	-0.200787	-0.226609	-0.292173	-0.0683238	0.231593	0.77448	-0.599054	0.0903585	-0.0336564	0.144893	0.195036	-0.229403	1	-0.109278	0.164883	0.178835	-0.130747	-0.222824
(Complex Yes RT - Complex No RT)/Total RT	0.856095	-0.875141	0.116207	0.273162	-0.110889	-0.252362	-0.232282	-0.121421	0.0474226	0.815077	-0.795304	0.871387	0.359022	-0.109278	1	-0.255565	-0.156229	0.135826	0.391007
Raw Simple Tot errors/Raw Control Tot errors	-0.174525	0.116522	-0.522721	-0.383029	-0.501821	0.208286	0.238311	0.0412329	0.437168	0.0522832	0.475921	-0.147461	0.0402212	0.164883	-0.255565	1	0.742485	-0.0982247	-0.595089
Raw Complex Tot errors/Raw Control Tot errors	-0.00453165	-0.0249836	-0.213143	-0.0704981	-0.306001	-0.039204	0.0860783	-0.17349	0.265374	0.0308767	0.289799	0.00983102	0.184098	0.178835	-0.156229	0.742485	1	0.483524	-0.36006
Raw Complex Tot errors/Raw Simple Tot errors	0.16023	-0.154978	0.180583	0.262564	0.0192666	-0.171296	-0.192961	-0.0377436	-0.0813112	0.0598122	-0.16128	0.158793	0.241003	-0.130747	0.135826	-0.0982247	0.483524	1	0.193998
Condition	0.316585	-0.2968	0.636706	0.59161	0.463284	-0.2176	-0.280515	-0.00314502	-0.557834	-0.0156006	-0.660769	0.309156	0.195763	-0.222824	0.391007	-0.595089	-0.36006	0.193998	1
